# Supplementary material for: Symbiont Identity Impacts the Microbiome and Volatilome of a Model Cnidarian-Dinoflagellate Symbiosis
Source: Biology (Basel). 2023 Jul 17;12(7):1014. doi: 10.3390/biology12071014 (PMC10376011; doi:10.3390/biology12071014)
Supplement: Supplementary file 1 [file biology-12-01014-s001.zip]

Archive with 1 entries (1 files):
- biology-2159292-supplementary.pdf
